# Supplementary material for: Three-dimensional poly-(ε-caprolactone) nanofibrous scaffolds directly promote the cardiomyocyte differentiation of murine-induced pluripotent stem cells through Wnt/β-catenin signaling
Source: BMC Cell Biol. 2015 Sep 3;16:22. doi: 10.1186/s12860-015-0067-3 (PMC4558999; doi:10.1186/s12860-015-0067-3)
Supplement: Additional file 2: Table S1. — Primers and cycling conditions for RT-PCR. (XLSX 10 kb) [file 12860_2015_67_MOESM2_ESM.xlsx]

## Sheet: Sheet1
Table S1: Primers and cycling conditions for RT-PCR
Target Gene	GenBank Number	Primer Sequence (5’-3’)	Primer Sequence (3’-5’)	Size (bp)	Tm(℃)
Oct3/4	NM_013633.3	GCGTTCTCTTTGGAAAGGTG	AGCCTCATACTCTTCTCGTTGG	386	60
Nanog	NM_028016.2	GGACAGGTTTCAGAAGCAGAAG	ACCATTGCTAGTCTTCAACCAC	160	59
Brachyury(T)	NM_009309.2	CATCGGAACAGCTCTCCAACCTAT	GTGGGCTGGCGTTATGACTCA	136	62
MESP1	NM_008588.2	ACCTGACCAAGATCGAGACG	GCTTAAACGGGGACCGAGCG	179	60
GATA4	NM_008092.3	TCAAACCAGAAAACGGAAGC	GTGGCATTGCTGGAGTTACC	117	60
Nkx2.5	NM_008700.2	AAGTGCTCTCCTGCTTTCCCAG	TTGTCCAGCTCCACTGCCTTC	131	63
cTNNT2	NM_00130178.2	GCCAAAGATGCTGAAGAAGG	TTCTCGAAGTGAGCCTCGAT	185	59
β-catenin	NM_007614.3	TGCTGAAGGTGCTGTCTGTC	TCGCTGACTTGGGTCTGTC	101	60
Axin2	NM_015732.4	CAGCACCTCTCCTCTGTTACCT	CAACGCTCTGCCCTACACTA	125	60
GAPDH	NM_008084.2	TGTGTCCGTCGTGGATCTGA	TTGCTGTTGAAGTCGCAGGAG	150	61
Abbreviations:
Oct3/4, octamer-binding transcription factor 3/4
MESP1, mesoderm posterior factor 1
GATA4, GATA-binding protein 4
Nkx2.5, NK2 transcription factor related, locus 5
cTNNT2, cardiac Troponin T type 2
GAPDH, glyceraldehyde-3-phosphate dehydrogenase
RT-PCR, real-time PCR
bp, base pairs.
